# Supplementary material for: Expression of Inducible Heat Shock Proteins Hsp27 and Hsp70 in the Visual Pathway of Rats Subjected to Various Models of Retinal Ganglion Cell Injury
Source: PLoS One. 2014 Dec 23;9(12):e114838. doi: 10.1371/journal.pone.0114838 (PMC4275305; doi:10.1371/journal.pone.0114838)
Supplement: S4 Fig — Underlying data. (ZIP) [file pone.0114838.s004.zip]

Archive with 6 entries (6 files):
- PCR data - nmda - underlying data.xls
- PCR data - ON crush - underlying data.xls
- Western blotting - underlying data.xls
- Imuno quantification SC LGN ON crush - underlying data.xls
- PCR data - 2VO - underlying data.xls
- PCR data - exp glau - underlying data.xls
