# Supplementary material for: Expression of Inducible Heat Shock Proteins Hsp27 and Hsp70 in the Visual Pathway of Rats Subjected to Various Models of Retinal Ganglion Cell Injury
Source: PLoS One. 2014 Dec 23;9(12):e114838. doi: 10.1371/journal.pone.0114838 (PMC4275305; doi:10.1371/journal.pone.0114838)
Supplement: S4 Fig — Underlying data. (ZIP) [file pone.0114838.s004.zip › PCR data - nmda - underlying data.xls]

## Sheet: nfl
		rep 1	rep 2	GAPDH	rep 1	rep 2	NFL
				average Ct			average Ct		nfl-gap
	16	16.89	16.87	16.88	21.91	21.93	21.92		5.04
cont	17	16.83	16.86	16.845	22.02	22.03	22.025		5.18
	18	16.84	16.96	16.9	22.26	22.25	22.255		5.355
	50	15.64	15.66	15.65	20.28	20.28	20.28		4.63
	51	16.5	16.53	16.515	21.45	21.34	21.395		4.88					delta Ct	delta/delta Ct	rel exp
	1yen	15.09	15.16	15.125	19.69	19.71	19.7		4.575					NFL	NFL	NFL
	2yen	15.78	15.73	15.755	19.98	19.96	19.97		4.215
	3yen	15.79	15.83	15.81	19.81	19.93	19.87		4.06				cont	4.74188	0	1
	mean			16.185			20.9269		4.74188				sham SEM	0.161422	0.161422	0.897805	0.102195
									0.4565	0.161422						1.11383	0.113827
	13	17.2	17.16	17.18	24.51	24.44	24.475		7.295
1d	14	17.16	16.99	17.075	23.69	23.56	23.625		6.55				1d	6.32417	1.58229	0.347601
	15	17.22	17.24	17.23									SEM	0.336181	0.336181	0.2777	0.0699003
	16	17.45	17.27	17.36	22.17	22.19	22.18		4.82							0.435096	0.0874949
	17	17.61	17.56	17.585	24.28	24.23	24.255		6.67
	18	17.31	17.38	17.345	23.75	23.71	23.73		6.385				3d	6.36357	1.6217	0.338573
	45	16.22	16.08	16.15	22.39	22.36	22.375		6.225				SEM	0.180352	0.180352	0.300154	0.0384191
	mean			17.1158			23.44		6.32417							0.381909	0.0433366
									0.823307	0.336181
	20	17.05	16.97	17.01	22.62	22.48	22.55		5.54				7d	6.12167	1.37979	0.397935
3d	21	17.22	17.15	17.185	23.6	23.58	23.59		6.405				SEM	0.137691	0.137691	0.362976	0.0349597
	22	16.92	16.94	16.93	22.79	22.84	22.815		5.885							0.436262	0.0383268
	23	17.3	17.18	17.24	23.96	23.87	23.915		6.675
	52	16	15.97	15.985	22.74	22.79	22.765		6.78
	53	16.2	16.13	16.165	22.92	22.97	22.945		6.78
	54	15.87	15.89	15.88	22.36	22.36	22.36		6.48
	mean			16.6279			22.9914		6.36357
									0.477212	0.180352
	41	16.55	16.48	16.515	23.22	23.17	23.195		6.68
7d	42	16.75	16.74	16.745	23.11	23.16	23.135		6.39
	43	17.07	17.04	17.055
	44	17.06	17.1	17.08	23.01	23.01	23.01		5.93
	1yen	15.07	15.16	15.115	21.03	21.13	21.08		5.965
	2yen	15.75	15.87	15.81	21.77	21.75	21.76		5.95
	3yen	15.31	15.37	15.34	21.1	21.21	21.155		5.815
	mean			16.2371			22.2225		6.12167
									0.337204	0.137691

## Sheet: stats_HID
	1d	6.32417
	3d	6.36357
	6h	5.57857
	7d	6.29571
	con	4.74188

## Sheet: hsps
		rep 1	rep 2	GAPDH	rep 1	rep 2	hsp27	rep 1	rep 2	hsp70
				average Ct			average Ct			average Ct		hsp27-gap		hsp70-gap
	16	16.89	16.87	16.88	25.76	25.87	25.815	21.46	21.6	21.53		8.935		4.65
cont	17	16.83	16.86	16.845	26.35	26.52	26.435	21.51	21.65	21.58		9.59		4.735
	18	16.84	16.96	16.9	25.65	25.67	25.66	21.5	21.62	21.56		8.76		4.66
	50	15.64	15.66	15.65	24.96	24.86	24.91	19.72	19.8	19.76		9.26		4.11					delta Ct	delta/delta Ct	rel exp				delta Ct	delta/delta Ct	rel exp
	51	16.5	16.53	16.515	25.4	25.33	25.365	21.15	21.34	21.245		8.85		4.73					hsp27	hsp27	hsp27				hsp70	hsp70	hsp70
	1yen	15.09	15.16	15.125	24.13	24.2	24.165	19.66	19.74	19.7		9.04		4.575
	2yen	15.78	15.73	15.755	25.3	25.53	25.415	19.84	20	19.92		9.66		4.165				cont	9.24687	0	1			cont	4.485	0	1
	3yen	15.79	15.83	15.81	25.65	25.73	25.69	20.05	20.08	20.065		9.88		4.255				sham SEM	0.147867	0.147867	0.905969	0.0940306		sham SEM	0.0930194	0.0930194	0.939769	0.0602309
	mean			16.185			25.4319			20.67		9.24687		4.485							1.10379	0.10379					1.06409	0.0640912
												0.418167	0.147867	0.263059	0.0930194
	13	17.2	17.16	17.18	24.15	24.2	24.175	21.91	21.84	21.875		6.995		4.695				1d	7.54333	-1.70354	3.11951			1d	4.48583	0.000833333	0.999444
1d	14	17.16	16.99	17.075	24.47	24.43	24.45	21.63	21.73	21.68		7.375		4.605				SEM	0.215007	0.215007	2.70226	0.417251		SEM	0.0820064	0.0820064	0.94618	0.053264
	15	17.22	17.24	17.23																	3.60119	0.481678					1.05571	0.0562624
	16	17.45	17.27	17.36	25.56	25.45	25.505	21.88	21.88	21.88		8.145		4.52
	17	17.61	17.56	17.585	25.54	25.68	25.61	21.86	21.89	21.875		8.025		4.29				3d	7.81214	-1.43473	2.60689			3d	4.34143	-0.143571	1.10063
	18	17.31	17.38	17.345	24.33	24.19	24.26	21.45	21.62	21.535		6.915		4.19				SEM	0.121853	0.121853	2.40315	0.203739		SEM	0.0925393	0.0925393	1.03467	0.0659602
	45	16.22	16.08	16.15	23.96	23.95	23.955	20.76	20.77	20.765		7.805		4.615							2.8279	0.221012					1.17079	0.0701651
	mean			17.1158			24.6592			21.6017		7.54333		4.48583
												0.526552	0.215007	0.200834	0.0820064			7d	8.23917	-1.00771	1.96006			7d	4.21286	-0.272143	1.19931
	20	17.05	16.97	17.01	24.94	24.79	24.865	21.65	21.69	21.67		7.855		4.66				SEM	0.228319	0.228319	1.68287	0.277196		SEM	0.145261	0.145261	1.08843	0.110879
3d	21	17.22	17.15	17.185	24.51	24.41	24.46	21.63	21.73	21.68		7.275		4.495							2.28292	0.322855					1.32148	0.122174
	22	16.92	16.94	16.93	24.99	25.07	25.03	21.39	21.56	21.475		8.1		4.545
	23	17.3	17.18	17.24	25.07	25.1	25.085	21.45	21.47	21.46		7.845		4.22
	52	16	15.97	15.985	23.42	23.51	23.465	19.9	19.99	19.945		7.48		3.96
	53	16.2	16.13	16.165	24.11	24.2	24.155	20.56	20.47	20.515		7.99		4.35
	54	15.87	15.89	15.88	24	24.04	24.02	20.01	20.07	20.04		8.14		4.16
	mean			16.6279			24.44			20.9693		7.81214		4.34143
												0.322424	0.121853	0.244859	0.0925393
	41	16.55	16.48	16.515	23.66	23.65	23.655	20.9	20.9	20.9		7.14		4.385
7d	42	16.75	16.74	16.745	24.9	25.06	24.98	21.23	21.3	21.265		8.235		4.52
	43	17.07	17.04	17.055				21.77	21.82	21.795				4.74
	44	17.06	17.1	17.08	25.78	25.77	25.775	21.22	21.52	21.37		8.695		4.29
	1yen	15.07	15.16	15.115	23.99	23.96	23.975	19.1	19.15	19.125		8.86		4.01
	2yen	15.75	15.87	15.81	23.94	23.97	23.955	19.32	19.53	19.425		8.145		3.615
	3yen	15.31	15.37	15.34	23.71	23.69	23.7	19.24	19.3	19.27		8.36		3.93
	mean			16.2371			24.34			20.45		8.23917		4.21286
												0.604131	0.228319	0.384359	0.145261

## Sheet: stats hsp27
Parameter
Table Analyzed	Data 1
One-way analysis of variance
P value	< 0.0001
P value summary	****
Are means signif. different? (P < 0.05)	Yes
Number of groups	4
F	18.54
R square	0.7075
Bartlett's test for equal variances
Bartlett's statistic (corrected)	2.278
P value	0.5168
P value summary	ns
Do the variances differ signif. (P < 0.05)	No
ANOVA Table	SS	df	MS
Treatment (between columns)	12.23	3	4.076
Residual (within columns)	5.055	23	0.2198
Total	17.28	26
Dunnett's Multiple Comparison Test	Mean Diff.	q	Significant? P < 0.05?	Summary	95% CI of diff
con vs 1d	1.699	6.711	Yes	***	1.062 to 2.336
con vs 3d	1.433	5.907	Yes	***	0.8230 to 2.043
con vs 7d	1.006	3.973	Yes	**	0.3690 to 1.643
Parameter
Table Analyzed	Data 1
One-way analysis of variance
P value	< 0.0001
P value summary	****
Are means signif. different? (P < 0.05)	Yes
Number of groups	4
F	18.54
R square	0.7075
Bartlett's test for equal variances
Bartlett's statistic (corrected)	2.278
P value	0.5168
P value summary	ns
Do the variances differ signif. (P < 0.05)	No
ANOVA Table	SS	df	MS
Treatment (between columns)	12.23	3	4.076
Residual (within columns)	5.055	23	0.2198
Total	17.28	26
Dunnett's Multiple Comparison Test	Mean Diff.	q	Significant? P < 0.01?	Summary	99% CI of diff
con vs 1d	1.699	6.711	Yes	***	0.8801 to 2.518
con vs 3d	1.433	5.907	Yes	***	0.6482 to 2.218
con vs 7d	1.006	3.973	Yes	**	0.1867 to 1.825

## Sheet: stats hsp70
Parameter
Table Analyzed	Data 1
One-way analysis of variance
P value	0.238
P value summary	ns
Are means signif. different? (P < 0.05)	No
Number of groups	4
F	1.507
R square	0.1586
Bartlett's test for equal variances
Bartlett's statistic (corrected)	2.383
P value	0.4968
P value summary	ns
Do the variances differ signif. (P < 0.05)	No
ANOVA Table	SS	df	MS
Treatment (between columns)	0.3645	3	0.1215
Residual (within columns)	1.934	24	0.08059
Total	2.299	27
Dunnett's Multiple Comparison Test	Mean Diff.	q	Significant? P < 0.05?	Summary	95% CI of diff
con vs 1d	-0.000833	0.005434	No	ns	-0.3851 to 0.3835
con vs 3d	0.1446	0.9845	No	ns	-0.2236 to 0.5129
con vs 7d	0.2732	1.86	No	ns	-0.09508 to 0.6415

## Sheet: stats nfl
Table Analyzed	Data 1
ANOVA summary
F	15.19
P value	< 0.0001
P value summary	****
Are differences among means statistically significant? (P < 0.05)	Yes
R square	0.6646
Number of families	1
Number of comparisons per family	3
Alpha	0.01
Dunnett's multiple comparisons test	Mean Diff.	99% CI of diff.	Significant?	Summary
control vs. 1d	-1.583	-2.531 to -0.6345	Yes	****
control vs. 3d	-1.622	-2.531 to -0.7131	Yes	****
control vs. 7d	-1.38	-2.328 to -0.4312	Yes	***
Test details	Mean 1	Mean 2	Mean Diff.	SE of diff.	n1	n2	q	DF
control vs. 1d	4.744	6.327	-1.583	0.2933	8	6	5.396	23
control vs. 3d	4.744	6.366	-1.622	0.2811	8	7	5.77	23
control vs. 7d	4.744	6.123	-1.38	0.2933	8	6	4.703	23

## Sheet: stats thy_HID
	1d	5.77833
	3d	5.8075
	6h	5.17214
	7d	5.99429
	con	4.56125
