# Supplementary material for: Expression of Inducible Heat Shock Proteins Hsp27 and Hsp70 in the Visual Pathway of Rats Subjected to Various Models of Retinal Ganglion Cell Injury
Source: PLoS One. 2014 Dec 23;9(12):e114838. doi: 10.1371/journal.pone.0114838 (PMC4275305; doi:10.1371/journal.pone.0114838)
Supplement: S4 Fig — Underlying data. (ZIP) [file pone.0114838.s004.zip › PCR data - ON crush - underlying data.xls]

## Sheet: CT values
		rep 1	rep 2	GAPDH	rep 1	rep 2	NFL	rep 1	rep 2	hsp27	rep 1	rep 2	hsp70		nfl-gap		hsp27-gap		hsp70-gap
				average Ct			average Ct			average Ct			average Ct
	30L	15.59	15.49	15.54	19.65	19.67	19.66	24.29	24.25	24.27	19.98	19.93	19.955		4.12		8.73		4.415
cont	32L	15.51	15.4	15.455	19.56	19.45	19.505	24.19	24.2	24.195	19.72	19.63	19.675		4.05		8.74		4.22
	62L	16.29	16.21	16.25	20.17	20.11	20.14	26.68	26.58	26.63	20.86	20.86	20.86		3.89		10.38		4.61
	63L	16.31	16.19	16.25	20.17	20.08	20.125	25.7	25.66	25.68	20.92	20.84	20.88		3.875		9.43		4.63			NFL	delta Ct	delta/delta Ct	rel exp			hsp27	delta Ct	delta/delta Ct	rel exp			hsp27	delta Ct	delta/delta Ct	rel exp
	59L	15.89	15.84	15.865	19.85	19.85	19.85	24.92	24.74	24.83	20.55	20.51	20.53		3.985		8.965		4.665				NFL	NFL	NFL				hsp27	hsp27	hsp27				hsp27	hsp27	hsp27
	60L	16.22	16.11	16.165	20.2	20.15	20.175	23.9	23.86	23.88	20.9	20.92	20.91		4.01		7.715		4.745
	61L	16.01	16.03	16.02	20.02	19.97	19.995	24.75	24.67	24.71	20.66	20.62	20.64		3.975		8.69		4.62			cont	3.96208	0	1			cont	8.8575	0	1			cont	4.50292	0	1
	65L	15.43	15.5	15.465	19.38	19.37	19.375	24.5	24.45	24.475	19.61	19.62	19.615		3.91		9.01		4.15			SEM	0.0309546	0.0309546	0.97954	0.0204602		SEM	0.241949	0.241949	0.845602	0.154398		SEM	0.0609117	0.0609117	0.958658	0.0413419
	53L	16.18	16.11	16.145	20.24	20.29	20.265	23.62	23.64	23.63	20.88	20.93	20.905		4.12		7.485		4.76						1.02089	0.0208875					1.18259	0.182589					1.04312	0.0431248
	54L	15.65	15.68	15.665	19.64	19.61	19.625	23.68	23.69	23.685	20.26	20.27	20.265		3.96		8.02		4.6
	55L	16.19	16.3	16.245	20.08	20.22	20.15	25.91	26.16	26.035	20.52	20.64	20.58		3.905		9.79		4.335			1d	4.24625	0.284167	0.827145			1d	8.4775	-0.38	1.30134			1d	4.585	0.0820833	0.944692
	56L	15.87	15.82	15.845	19.6	19.58	19.59	25.22	25.14	25.18	20.08	20.18	20.13		3.745		9.335		4.285			SEM	0.0968327	0.0968327	0.775349	0.0517967		SEM	0.379942	0.379942	1.00004	0.301303		SEM	0.0202073	0.0202073	0.933968	0.0107241
	mean			15.9092			19.8712			24.7667			20.4121		3.96208	0.0309546	8.8575	0.241949	4.50292	0.0609117					0.882402	0.055257					1.69342	0.392081					0.958018	0.013325
															0.107227		0.838111		0.210998
	30R	15.3	15.36	15.33	19.89	19.81	19.85	23.2	23.23	23.215	19.9	19.98	19.94		4.52		7.885		4.61			3d	5.58625	1.62417	0.338015			3d	6.465	-2.3925	5.25066			3d	4.38625	-0.116667	1.08423
	32R	15.6	15.63	15.615	19.82	19.84	19.83	23.68	23.78	23.73	20.08	20.21	20.145		4.215		8.115		4.53			SEM	0.133797	0.133797	0.309122	0.0288927		SEM	0.525785	0.525785	3.64701	1.60365		SEM	0.162959	0.162959	0.968422	0.115805
1d	62R	16.22	16.26	16.24	20.3	20.31	20.305	25.87	25.78	25.825	20.85	20.87	20.86		4.065		9.585		4.62						0.369608	0.0315932					7.55947	2.30881					1.21388	0.129653
	63R	16.41	16.37	16.39	20.59	20.56	20.575	24.73	24.7	24.715	20.94	21	20.97		4.185		8.325		4.58
	mean			15.8938			20.14			24.3713			20.4787		4.24625	0.0968327	8.4775	0.379942	4.585	0.0202073		7d	6.1875	2.22542	0.226231			7d	7.45125	-1.40625	2.65047			7d	4.475	-0.0279167	1.01954
															0.193665		0.759885		0.0404145			SEM	0.111234	0.111234	0.210034	0.0161966		SEM	0.125189	0.125189	2.43018	0.220298		SEM	0.121037	0.121037	0.937493	0.082046
	59R	16.68	16.62	16.65	22.45	22.54	22.495	21.61	21.6	21.605	21.34	21.44	21.39		5.845		4.955		4.74						0.243677	0.0174455					2.89074	0.240268					1.10877	0.0892264
	60R	15.82	15.83	15.825	21.54	21.56	21.55	22.88	23	22.94	19.98	20.08	20.03		5.725		7.115		4.205
3d	61R	15.8	15.92	15.86	21.37	21.44	21.405	22.41	22.4	22.405	20.38	20.48	20.43		5.545		6.545		4.57
	65R	15.72	15.65	15.685	20.9	20.93	20.915	22.86	23	22.93	19.7	19.73	19.715		5.23		7.245		4.03
	mean			16.005			21.5912			22.47			20.3912		5.58625	0.133797	6.465	0.525785	4.38625	0.162959
															0.267593		1.05157		0.325919
	53R	16.22	16.32	16.27	22.43	22.44	22.435	23.89	24.02	23.955	20.7	20.89	20.795		6.165		7.685		4.525
	54R	15.89	15.9	15.895	22.06	22.26	22.16	23.01	23.05	23.03	20.17	20.27	20.22		6.265		7.135		4.325
7d	55R	15.97	15.86	15.915	21.82	21.8	21.81	23.47	23.59	23.53	20.12	20.22	20.17		5.895		7.615		4.255
	56R	16.2	16.26	16.23	22.62	22.69	22.655	23.6	23.6	23.6	20.95	21.1	21.025		6.425		7.37		4.795
	mean			16.0775			22.265			23.5288			20.5525		6.1875	0.111234	7.45125	0.125189	4.475	0.121037
															0.222467		0.250379		0.242074
																	0.436667
																	0.000364126
																	0.00593633

## Sheet: stats-nfl_HID
	1d	4.065
	3d	4.56556
	7d	5.245
	con	4.12167

## Sheet: stats-thy_HID
	1d	4.23625
	3d	4.49222
	7d	4.95625
	con	4.21475

## Sheet: stats-nfl
Table Analyzed	Data 1
One-way analysis of variance
P value	< 0.0001
P value summary	****
Are means signif. different? (P < 0.05)	Yes
Number of groups	4
F	215.1
R square	0.9699
ANOVA Table	SS	df	MS
Treatment (between columns)	19.35	3	6.45
Residual (within columns)	0.5997	20	0.02999
Total	19.95	23
Dunnett's Multiple Comparison Test	Mean Diff.	q	Significant? P < 0.05?	Summary	95% CI of diff
cont vs 1d	-0.2867	2.867	Yes	*	-0.5407 to -0.03268
cont vs 3d	-1.627	16.27	Yes	***	-1.881 to -1.373
cont vs 7d	-2.229	22.3	Yes	***	-2.483 to -1.975
Table Analyzed	Data 1
One-way analysis of variance
P value	< 0.0001
P value summary	****
Are means signif. different? (P < 0.05)	Yes
Number of groups	4
F	215.1
R square	0.9699
ANOVA Table	SS	df	MS
Treatment (between columns)	19.35	3	6.45
Residual (within columns)	0.5997	20	0.02999
Total	19.95	23
Dunnett's Multiple Comparison Test	Mean Diff.	q	Significant? P < 0.01?	Summary	99% CI of diff
cont vs 1d	-0.2867	2.867	No	*	-0.6151 to 0.04181
cont vs 3d	-1.627	16.27	Yes	***	-1.955 to -1.298
cont vs 7d	-2.229	22.3	Yes	***	-2.558 to -1.901

## Sheet: stats-hsp27
Parameter
Table Analyzed	Data 1
One-way analysis of variance
P value	0.0003
P value summary	***
Are means signif. different? (P < 0.05)	Yes
Number of groups	4
F	10.14
R square	0.6034
ANOVA Table	SS	df	MS
Treatment (between columns)	19.69	3	6.565
Residual (within columns)	12.95	20	0.6473
Total	32.64	23
Dunnett's Multiple Comparison Test	Mean Diff.	q	Significant? P < 0.05?	Summary	95% CI of diff
cont vs 1d SEM	0.3767	0.8109	No	ns	-0.8034 to 1.557
cont vs 3d	2.389	5.143	Yes	***	1.209 to 3.569
cont vs 7d	1.404	3.023	Yes	*	0.2241 to 2.584
Parameter
Table Analyzed	Data 1
One-way analysis of variance
P value	0.0003
P value summary	***
Are means signif. different? (P < 0.05)	Yes
Number of groups	4
F	10.14
R square	0.6034
ANOVA Table	SS	df	MS
Treatment (between columns)	19.69	3	6.565
Residual (within columns)	12.95	20	0.6473
Total	32.64	23
Dunnett's Multiple Comparison Test	Mean Diff.	q	Significant? P < 0.01?	Summary	99% CI of diff
cont vs 1d SEM	0.3767	0.8109	No	ns	-1.149 to 1.903
cont vs 3d	2.389	5.143	Yes	***	0.8630 to 3.915
cont vs 7d	1.404	3.023	No	*	-0.1220 to 2.930

## Sheet: stats-hsp70
Parameter
Table Analyzed	Data 1
One-way analysis of variance
P value	0.6569
P value summary	ns
Are means signif. different? (P < 0.05)	No
Number of groups	4
F	0.5454
R square	0.07562
ANOVA Table	SS	df	MS
Treatment (between columns)	0.08072	3	0.02691
Residual (within columns)	0.9867	20	0.04933
Total	1.067	23
Dunnett's Multiple Comparison Test	Mean Diff.	q	Significant? P < 0.05?	Summary	95% CI of diff
cont vs 1d SEM	-0.08	0.6238	No	ns	-0.4058 to 0.2458
cont vs 3d	0.1175	0.9163	No	ns	-0.2083 to 0.4433
cont vs 7d	0.025	0.195	No	ns	-0.3008 to 0.3508
