# Supplementary material for: Expression of Inducible Heat Shock Proteins Hsp27 and Hsp70 in the Visual Pathway of Rats Subjected to Various Models of Retinal Ganglion Cell Injury
Source: PLoS One. 2014 Dec 23;9(12):e114838. doi: 10.1371/journal.pone.0114838 (PMC4275305; doi:10.1371/journal.pone.0114838)
Supplement: S4 Fig — Underlying data. (ZIP) [file pone.0114838.s004.zip › Western blotting - underlying data.xls]

## Sheet: glau-ON
	7d
		hsp27				hsp27					hsp70				hsp70
		sham	treated			sham	treated				sham	treated			sham	treated
	value	0.572841	0.898754		norm value	0.892799	1.40075			value	0.0875505	0.0419477		norm value	1.62208	0.777178
	value	0.44911	0.620238		norm value	0.699959	0.96667			value	0.0301899	0.0425014		norm value	0.559337	0.787436
	value	0.87603	0.963527		norm value	1.36533	1.5017			value	0.0221545	0.0321716		norm value	0.410463	0.596053
	value	0.668512	0.878789		norm value	1.04191	1.36963			value	0.0760025	0.0649423		norm value	1.40812	1.20321
	value	0.256567	0.690097		norm value	1.24968	3.36132			value	0.0152814	0		norm value	0.483486	0
	value	0.282343	0.867476		norm value	1.37523	4.22529			value	0.0607127	0.0538341		norm value	1.92089	1.70325
	value	0.153414	0.425011		norm value	0.747247	2.07014			value	0.0282932	0.048185		norm value	0.895165	1.52452
	value	0.128898	0.371459		norm value	0.627835	1.8093			value	0.0221393	0.0298247		norm value	0.700463	0.943622
	mean	0.423464	0.714419		mean	1	2.0881			mean	0.0427905	0.0391758		mean	1	0.941909
	SD	0.266003	0.225932		SD	0.302909	1.12484			SD	0.0259945	0.0182		SD	0.537449	0.505614
	SEM	0.0940461	0.0798792		SEM	0.107094	0.39769			SEM	0.00919045	0.00643469		SEM	0.190017	0.178762
						t-test	0.0193313								t-test	0.838004

## Sheet: glau-ret
		hsp27				hsp27						hsp70				hsp70
	includes 3 re-run samples
		sham	treated			sham	treated					sham	treated			sham	treated
	norm value	0.537014	3.99127		norm value	0.6441	4.78717				value	1.63371	2.64346		norm value	1.319	2.13424
	norm value	0.622846	0.807868		norm value	0.747048	0.968966				value	1.59007	1.78257		norm value	1.28377	1.43919
	norm value	0.61904	0.697561		norm value	0.742483	0.836662				value	1.38502	1.72454		norm value	1.11822	1.39234
	norm value	1.55607	1.17746		norm value	1.86637	1.41226				value	0.345579	0.736229		norm value	0.279009	0.594407
	norm value	2.28029	1.98563		norm value	2.03286	1.77018				value	0.793016	0.670595		norm value	0.949335	0.802782
	norm value	0.686758	1.06006		norm value	0.612241	0.945039				value	1.0336	0.778805		norm value	1.23734	0.932322
	norm value	0.713068	3.01538		norm value	0.635696	2.68819				value	0.766388	1.05272		norm value	0.917458	1.26024
	norm value	0.806737	2.63411		norm value	0.719201	2.34829				value	0.748348	0.797337		norm value	0.895862	0.954508
	norm value	0.189396	0.426716		norm value	0.755517	1.70221
	norm value	0.302961	0.556859		norm value	1.20854	2.22137
	norm value	0.259693	0.491322		norm value	1.03594	1.95993
	mean	0.779443	1.53129		mean	1	1.9673				mean	1.03697	1.27328		mean	1	1.18875
	SD	0.618367	1.20389		SD	0.504067	1.11438				SD	0.459381	0.708291		SD	0.336505	0.481971
	SEM	0.186445	0.362986		SEM	0.151982	0.335997				SEM	0.162416	0.250419		SEM	0.118972	0.170403
						t-test	0.0162938								t-test	0.379127

## Sheet: NMDA-ret
		hsp27				hsp27				hsp70				hsp70
		includes 2 re-run samples								includes 2 re-run samples
		sham	treated			sham	treated			sham	treated			sham	treated
		0.112983	0.0810528			0.758345	0.544028			0.494941	0.269407			1.27223	0.692501
		0.346691	0.358233			2.327	2.40447			0.482419	0.575555			1.24004	1.47944
		0.261518	0.354975			1.75531	2.3826			0.286876	0.32672			0.737404	0.839821
		0.0403422	0.224643			0.270778	1.50781			0.382561	0.397729			0.983358	1.02235
		0.0382839	0.505626			0.256962	3.39377				0.384026				0.987124
		0.0941005	0.150186			0.631605	1.00805			0.298378	0.525448			0.766971	1.35064
		1.07051	1.75325			1.19245	1.95295			0.580279	0.404504			1.00393	0.699829
		0.881333	1.53596			0.981718	1.7109			0.554115	0.386809			0.958668	0.669214
		0.741391	1.29756			0.825836	1.44535			0.599621	0.462717			1.0374	0.800541
	mean	0.398573	0.69572		mean	1	1.81666		mean	0.459899	0.414768		mean	1	0.949051
	SD	0.396226	0.647114		SD	0.677966	0.843322		SD	0.123423	0.0944764		SD	0.192125	0.293606
	SEM	0.132075	0.215705		SEM	0.225989	0.281107		SEM	0.0411409	0.0314921		SEM	0.0640418	0.0978688
						t-test	0.0378091								0.682534

## Sheet: NMDA-ON
		hsp27				hsp27				hsp70				hsp70
		includes re-run samples				includes re-run samples
		sham	treated			sham	treated			sham	treated			sham	treated
		0.436524	1.32746			0.555557	1.68943			0.15618	0.127306			1.35526	1.1047
		1.18343	1.19336			1.50613	1.51877			0.134668	0.028317			1.16859	0.245722
		0.713071	1.1262			0.907513	1.4333			0.0902057	0.0996081			0.782764	0.864354
		0.809942	1.40105			1.0308	1.7831			0.0799056	0.144304			0.693385	1.2522
		0.307538	1.26499			0.481639	1.98111			0.068913	0.0527249			0.939744	0.718992
		0.56571	1.04909			0.885965	1.643			0.0652569	0.0730873			0.889887	0.996668
		0.730821	1.10411			1.14455	1.72917			0.0858251	0.0663713			1.17037	0.905084
		0.950026	1.04879			1.48785	1.64253
		0.192698	0.543944			0.503515	1.42131
		0.430591	0.798724			1.12512	2.08704
		0.196055	0.918616			0.512286	2.40032
		0.496857	1.31885			1.29827	3.44611
		0.554898	1.20225			1.44993	3.14145
		0.425139	1.25778			1.11088	3.28655
	mean	0.57095	1.11109		mean	1	2.08594		mean	0.0972792	0.0845312		mean	1	0.869675
	SD	0.282777	0.231818		SD	0.372879	0.705681		SD	0.0345938	0.0413565		SD	0.238264	0.324294
	SEM	0.0755754	0.061956		SEM	0.0996562	0.188601		SEM	0.0122307	0.0146217		SEM	0.0900552	0.122571

## Sheet: 2VO-ret
		retina									retina
		hsp27				hsp27					hsp70				hsp70
		sham	treated			sham	treated				sham	treated			sham	treated
	value	0.124753	0.472855		norm value	0.506967	1.92156			value	1.08301	0.969695		norm value	1.10112	0.985915
	value	0.140003	0.365608		norm value	0.568937	1.48574			value	0.979737	0.845396		norm value	0.996125	0.859537
	value	0.0630827	0.430472		norm value	0.256352	1.74933			value	1.04564	1.07346		norm value	1.06313	1.09142
	value	0.709282	0.660681		norm value	2.88235	2.68485			value	0.82581	1.2771		norm value	0.839623	1.29846
	value	0.315702	0.314881		norm value	1.28294	1.2796			value	0.916139	0.810484		norm value	1.13763	1.00643
	value	0.223609	0.865206		norm value	0.908693	3.51598			value	0.402511	0.968011		norm value	0.499823	1.20204
	value	0.171567	0.540268		norm value	0.697206	2.19551			value	1.14251	1.04751		norm value	1.41873	1.30075
	value	0.220624	1.10124		norm value	0.896562	4.47517			value	0.760071	1.54385		norm value	0.943826	1.91709
	mean	0.246078	0.593902		mean	1	2.41347			mean	0.894428	1.06694		mean	1	1.20771
	SD	0.201979	0.269833		SD	0.820793	1.09653			SD	0.236783	0.240868		SD	0.263913	0.326146
	SEM	0.0539812	0.0721159		SEM	0.290194	0.387683			SEM	0.0713928	0.0726244		SEM	0.0795728	0.0983367
						t-test	0.0112173								t-test	0.183206

## Sheet: 2VO-ON
				hsp27				hsp27					hsp70				hsp70
					sham	treated			sham	treated				sham	7d			sham	7d
				value	1.11506	3.46498		norm value	1.05486	3.27792			value	-	-		norm value	-	-
				value	1.07614	2.08071		norm value	1.01805	1.96838			value	-	-		norm value	-	-
				value	1.58743	3.31967		norm value	1.50173	3.14046			value	4.16259e-09	3.90655e-09		norm value	0.806546	0.756936
				value	1.68523	3.11484		norm value	1.59426	2.94669			value	6.15382e-09	4.7441e-09		norm value	1.19237	0.91922
				value	1.36377	3.35799		norm value	1.29015	3.17671			value	5.41207e-09	6.77594e-09		norm value	1.04865	1.31291
				value	0.664011	2.64335		norm value	0.628164	2.50065			value	5.88887e-09	5.73686e-09		norm value	1.14103	1.11158
				value	0.472706	0.906016		norm value	0.447188	0.857106			value	4.64126e-09	6.21653e-09		norm value	0.899294	1.20452
				value	0.492177	0.681983		norm value	0.465607	0.645167			value	4.70743e-09	6.1124e-09		norm value	0.912115	1.18434
				mean	1.05707	2.44619		norm mean	1	2.31414			mean	5.161e-09	5.58206e-09		norm mean	1	1.08158
				SD	0.476406	1.11716		norm SD	0.450687	1.05685			SD	7.81178e-10	1.06232e-09		norm SD	0.151362	0.205836
				SEM	0.168435	0.394977		norm SEM	0.159342	0.373654			SEM	3.18915e-10	4.33691e-10		norm SEM	0.0617931	0.0840323
									t-test	0.0059875								t-test	0.452241

## Sheet: ON crush
			retina									optic nerve
		hsp27				hsp70						hsp27				hsp70
		sham	treated			sham	treated					sham	treated			sham	treated
	value	0.454938	0.399433		value	0.397745	0.459674				value	0.9247	1.53222		value	0.275405	0.295506
	value	0.13471	0.583066		value	0.43601	-				value	0.768182	1.67711		value	0.315807	0.34209
	value	0.189808	0.467556		value	0.372471	0.46597				value	0.573972	1.26743		value	0.162939	0.281043
	value	0.118955	0.380844		value	0.421619	0.433324				value	0.465364	1.4006		value	0.280727	0.136092
	mean	0.224603	0.457725		mean	0.406961	0.452989				mean	0.683055	1.46934		mean	0.258719	0.263682
	SD	0.156532	0.0914979		SD	0.027888	0.0173194				SD	0.204065	0.175706		SD	0.0663215	0.0889593
	SEM	0.078266	0.045749		SEM	0.013944	0.00865972				SEM	0.102033	0.0878528		SEM	0.0331608	0.0444796
	norm value	2.02552	1.7784		norm value	0.977354	1.12953				norm value	1.35377	2.24319		norm value	1.06449	1.14219
	norm value	0.59977	2.59599		norm value	1.07138	-				norm value	1.12463	2.45531		norm value	1.22065	1.32224
	norm value	0.845084	2.0817		norm value	0.915248	1.145				norm value	0.840302	1.85553		norm value	0.62979	1.08628
	norm value	0.529626	1.69563		norm value	1.03602	1.06478				norm value	0.681298	2.0505		norm value	1.08506	0.52602
	norm mean	1	2.03793		norm mean	1	1.1131				norm mean	1	2.15113		norm mean	1	1.01918
	norm SD	0.696928	0.407377		norm SD	0.0685273	0.042558				norm SD	0.298754	0.257235		norm SD	0.256345	0.343845
	norm SEM	0.348464	0.203688		norm SEM	0.0342637	0.021279				norm SEM	0.149377	0.128618		norm SEM	0.128173	0.171922
	t-test		0.04225				0.0552839				t-test		0.00111119				0.931632
