# Supplementary material for: Expression of Inducible Heat Shock Proteins Hsp27 and Hsp70 in the Visual Pathway of Rats Subjected to Various Models of Retinal Ganglion Cell Injury
Source: PLoS One. 2014 Dec 23;9(12):e114838. doi: 10.1371/journal.pone.0114838 (PMC4275305; doi:10.1371/journal.pone.0114838)
Supplement: S4 Fig — Underlying data. (ZIP) [file pone.0114838.s004.zip › Imuno quantification SC LGN ON crush - underlying data.xls]

## Sheet: LGN
	control brains									Optic nerve crush														Optic nerve crush
								3 day time point						3 day time point								7 day time point						7 day time point
	ventral
	ipsilateral						ventral							dorsal							ventral						dorsal
	9-4-14	1				59-1 trt	21		59-1 con	1		59-1 trt	16		59-1 con	1				53-1 trt	33		53-1 con	0		53-1 trt	13		53-1 con	0
	9-4-14	1				59-2 trt			59-2 con	1		59-2 trt	21		59-2 con	0				59-2 trt	32		53-2 con	0		53-2 trt	28		53-2 con	0
		1				59-3 trt	18		59-3 con	3		59-3 trt	29		59-3 con	1				53-3 trt	33		53-3 con	0		53-3 trt	25		53-3 con	0
							19.5			1.66667			22			0.666667					32.6667			0			22			0
	10-4-14	0
	10-4-14	1				60-1 trt	10		60-1 con	0		60-1 trt	13		60-1 con	0				54-1 trt	25		54-1 con	1		54-1 trt	25		54-1 con	1
		0.5				60-2 trt	2		60-2 con	0		60-2 trt	20		60-2 con	0				54-2 trt	20		54-2 con	1		54-2 trt	19		54-2 con	1
						60-3 trt	6		60-3 con			60-3 trt	17		60-3 con					54-3 trt	31		54-3 con			54-3 trt	30		54-3 con	1
	11-4-14	1					6			0			16.6667			0					25.3333			1			24.6667			1
	11-4-14	1
		1				61-1 trt	18		61-1 con	0		61-1 trt	26		61-1 con	0				55-1 trt	23		55-1 con	1		55-1 trt	30		55-1 con	1
						61-2 trt	22		61-2 con	0		61-2 trt	26		61-2 con	0				55-2 trt	32		55-2 con	2		55-2 trt	32		55-2 con	1
						61-3 trt	26		61-3 con	0		61-3 trt	28		61-3 con					55-3 trt			55-3 con	1		55-3 trt	30		55-3 con	0
	Av	0.833333					22			0			26.6667			0					27.5			1.33333			30.6667			0.666667
	sd	0.288675
	SEM	0.166667				65-1 trt	16		65-1 con	0		65-1 trt	20		65-1 con	0				56-1 trt	23		56-1 con	2		56-1 trt	23		56-1 con	0
						65-2 trt	12		65-2 con	0		65-2 trt	21		65-2 con	0				56-2 trt	16		56-2 con	0		56-2 trt	18		56-2 con	0
						65-3 trt	19		65-3 con	0		65-3 trt	21		65-3 con	0				56-3 trt	41		56-3 con	0		56-3 trt	35		56-3 con	4
							15.6667			0			20.6667			0					26.6667			0.666667			25.3333			1.33333
	dorsal
	ipsilateral																			Av	28.0417		Av	0.75		Av	25.6667		Av	0.75
																				sd	3.20987		sd	0.569275		sd	3.63114		sd	0.569275
	9-4-14	0				Av	15.7917		Av	0.416667		Av	21.5		Av	0.166667				SEM	1.60493		SEM	0.284638		SEM	1.81557		SEM	0.284638
	9-4-14	1				sd	7.02822		sd	0.833333		sd	4.12311		sd	0.333333
		0.5				SEM	3.51411		SEM	0.416667		SEM	2.06155		SEM	0.166667
	10-4-14	1
	10-4-14	0
		0.5					Pooled (vLGN and dLGN combined) analysis of the 3d versus 7d time points
	11-4-14	1					3d	7d
	11-4-14	0
		0.5					19.5	32.6667
							6	25.3333				1
							22	27.5				0.5
	Av	0.5					15.6667	26.6667				1
	sd	0					22	22
	SEM	0					16.6667	24.6667
							26.6667	30.6667
							20.6667	25.3333
	ventral
	contralateral						P	0.00524388
	9-4-14	1
	9-4-14	0
		0.5
	10-4-14	0
	10-4-14	0
		0
	11-4-14	1
	11-4-14	0
		0.5
	Av	0.333333
	sd	0.288675
	SEM	0.166667
	dorsal
	contralateral
	9-4-14	0
	9-4-14	0
		0
	10-4-14	0
	10-4-14	0
		0
	11-4-14	0
	11-4-14	0
		0
	Av	0
	sd	0
	SEM	0

## Sheet: LGN stats
Table Analyzed	Data 1
ANOVA summary
F	55.04
P value	< 0.0001
P value summary	****
Are differences among means statistically significant? (P < 0.05)	Yes
R square	0.9323
ANOVA table	SS	DF	MS	F (DFn, DFd)	P value
Treatment (between columns)	1250	2	624.8	F (2, 8) = 55.04	P < 0.0001
Residual (within columns)	90.82	8	11.35
Total	1340	10
Number of families	1
Number of comparisons per family	2
Alpha	0.01
Dunnett's multiple comparisons test	Mean Diff.	99% CI of diff.	Significant?	Summary
control vs. 3d dorsal	-21.53	-31.22 to -11.83	Yes	****
control vs. 7d dorsal	-25.68	-35.37 to -15.98	Yes	****
Test details	Mean 1	Mean 2	Mean Diff.	SE of diff.	n1	n2	q	DF
control vs. 3d dorsal	0	21.53	-21.53	2.573	3	4	8.365	8
control vs. 7d dorsal	0	25.68	-25.68	2.573	3	4	9.977	8
Table Analyzed	Data 1
ANOVA summary
F	28.29
P value	0.0002
P value summary	***
Are differences among means statistically significant? (P < 0.05)	Yes
R square	0.8761
Number of families	1
Number of comparisons per family	2
Alpha	0.01
ANOVA table	SS	DF	MS	F (DFn, DFd)	P value
Treatment (between columns)	1271	2	635.4	F (2, 8) = 28.29	P = 0.0002
Residual (within columns)	179.7	8	22.46
Total	1450	10
Dunnett's multiple comparisons test	Mean Diff.	99% CI of diff.	Significant?	Summary
control vs. 3d ventral	-14.97	-28.60 to -1.335	Yes	**
control vs. 7d ventral	-27.22	-40.85 to -13.58	Yes	***
Test details	Mean 1	Mean 2	Mean Diff.	SE of diff.	n1	n2	q	DF
control vs. 3d ventral	0.8333	15.8	-14.97	3.619	3	4	4.135	8
control vs. 7d ventral	0.8333	28.05	-27.22	3.619	3	4	7.52	8

## Sheet: SC
	control brains										Optic nerve crush										Optic nerve crush
	ipsilateral			contralateral					3 day time point										7 day time point
																			53-1 trt	35			53-1 con	3
	9-4-14	0		9-4-14	0				59-1 trt	39			59-1 con	0					53-2 trt	25			53-2 con	4
	9-4-14	0		9-4-14	0				59-2 trt	22			59-2 con	0					53-3 trt	19			53-3 con	1
	9-4-14	0		9-4-14	0				59-3 trt	21			59-3 con	0					53-4 trt	34			53-4 con	0
	9-4-14	0		9-4-14	0				59-4 trt	39			59-4 con	1					53-5 trt	27			53-5 con	0
	9-4-14	0		9-4-14	1				59-5 trt	24			59-5 con	0					53-6 trt	21			53-6 con	0
	9-4-14	0		9-4-14	0				59-6 trt	20			59-6 con	1						26.8333				1.33333
		0			0.166667					27.5				0.333333
																			54-1 trt	36			54-1 con	0
	10-4-14	0		10-4-14	0				60-1 trt	29			60-1 con	0					54-2 trt	28			54-2 con	0
	10-4-14	0		10-4-14	1				60-2 trt	20			60-2 con	0					54-3 trt	21			54-3 con	0
	10-4-14	0		10-4-14	0				60-3 trt	13			60-3 con	2					54-4 trt	24			54-4 con	3
	10-4-14	0		10-4-14	0				60-4 trt	32			60-4 con	1					54-5 trt	23			54-5 con	1
	10-4-14	0		10-4-14	0				60-5 trt	25			60-5 con	1					54-6 trt	23			54-6 con	1
	10-4-14	0		10-4-14	0				60-6 trt	15			60-6 con	1					54-7 trt	32			54-7 con	2
		0			0.166667				60-7 trt	20			60-7 con	2					54-8 trt	39			54-8 con	1
									60-8 trt	19			60-8 con	1					54-9 trt	29			54-9 con	2
	11-4-14	0		11-4-14	0				60-9 trt	13			60-9 con	2						28.3333				1.11111
	11-4-14	0		11-4-14	0					20.6667				1.11111
	11-4-14	0		11-4-14	0														55-1 trt	33			55-1 con	0
	11-4-14	0		11-4-14	0				61-1 trt	37			61-1 con	1					55-2 trt	20			55-2 con	0
	11-4-14	0		11-4-14	0				61-2 trt	27			61-2 con	0					55-3 trt	14			55-3 con	0
	11-4-14	0		11-4-14	0				61-3 trt	15			61-3 con	1					55-4 trt	18			55-4 con	0
		0			0				61-4 trt	29			61-4 con	2					55-5 trt	20			55-5 con	1
									61-5 trt	26			61-5 con	3					55-6 trt	19			55-6 con	1
	Av	0		Av	0.111111				61-6 trt	19			61-6 con	1					55-7 trt	26			55-7 con	1
	sd	0		sd	0.096225					25.5				1.33333					55-8 trt	20			55-8 con	0
	SEM	0		SEM	0.0555556														55-9 trt	16			55-9 con	1
									65-1 trt	32			65-1 con	0						20.6667				0.444444
									65-2 trt	28			65-2 con	1
									65-3 trt	18			65-3 con	0					56-1 trt	37			56-1 con	0
									65-4 trt	34			65-4 con	0					56-2 trt	34			56-2 con	0
									65-5 trt	27			65-5 con	1					56-3 trt	18			56-3 con	0
									65-6 trt	19			65-6 con	0					56-4 trt	36			56-4 con	2
									65-7 trt	34			65-7 con	1					56-5 trt	27			56-5 con	3
									65-8 trt	28			65-8 con	0					56-6 trt	18			56-6 con	3
									65-9 trt	19			65-9 con	0					56-7 trt	35			56-7 con	1
										26.5556				0.333333					56-8 trt	29			56-8 con	1
																			56-9 trt	20			56-9 con	1
																				28.2222				1.22222
									Av	25.0556			Av	0.777778					Av	26.0139			Av	1.02778
									sd	3.03783			sd	0.521157					sd	3.62955			sd	0.399331
									SEM	1.51891			SEM	0.260579					SEM	1.81477			SEM	0.199665

## Sheet: SC stats
Table Analyzed	Data 1
ANOVA summary
F	84.02
P value	< 0.0001
P value summary	****
Are differences among means statistically significant? (P < 0.05)	Yes
R square	0.9546
ANOVA table	SS	DF	MS	F (DFn, DFd)	P value
Treatment (between columns)	1412	2	706	F (2, 8) = 84.02	P < 0.0001
Residual (within columns)	67.22	8	8.403
Total	1479	10
Number of families	1
Number of comparisons per family	2
Alpha	0.01
Dunnett's multiple comparisons test	Mean Diff.	99% CI of diff.	Significant?	Summary
control vs. 3d ventral	-24.94	-33.28 to -16.61	Yes	****
control vs. 7d ventral	-25.9	-34.24 to -17.56	Yes	****
Test details	Mean 1	Mean 2	Mean Diff.	SE of diff.	n1	n2	q	DF
control vs. 3d ventral	0.1111	25.06	-24.94	2.214	3	4	11.27	8
control vs. 7d ventral	0.1111	26.01	-25.9	2.214	3	4	11.7	8
