# Supplementary material for: Expression of Inducible Heat Shock Proteins Hsp27 and Hsp70 in the Visual Pathway of Rats Subjected to Various Models of Retinal Ganglion Cell Injury
Source: PLoS One. 2014 Dec 23;9(12):e114838. doi: 10.1371/journal.pone.0114838 (PMC4275305; doi:10.1371/journal.pone.0114838)
Supplement: S4 Fig — Underlying data. (ZIP) [file pone.0114838.s004.zip › PCR data - 2VO - underlying data.xls]

## Sheet: comb
	rep 1	rep 2	GAPDH	rep 1	rep 2	NFL		rep 1	rep 2	hsp27	rep 1	rep 2	hsp70
			average Ct			average Ct				average Ct			average Ct		NFL	hsp27	hsp70
55	14.64	14.58	14.61	20.02	20.01	20.015	55	23.67	23.68	23.675	19.88	19.71	19.795		5.405	9.065	5.185
56	14.35	14.37	14.36	20.09	20.11	20.1	56	23.99	23.93	23.96	19.7	19.7	19.7		5.74	9.6	5.34
57	14.21	14.18	14.195	20.02	19.96	19.99	57	23.84	23.83	23.835	19.83	19.78	19.805		5.795	9.64	5.61
58	14.47	14.39	14.43	20.02	19.89	19.955	58	24.28	24.22	24.25	19.47	19.49	19.48		5.525	9.82	5.05
59	14.46	14.47	14.465	19.98	19.93	19.955	59	23.88	23.83	23.855	19.63	19.5	19.565		5.49	9.39	5.1
62	14.61	14.38	14.495	19.92	20.13	20.025	62	23.85	23.93	23.89	19.78	19.77	19.775		5.53	9.395	5.28			hsp27	delta Ct	delta/delta Ct	rel exp			hsp70	delta Ct	delta/delta Ct	rel exp
63	14.31	14.39	14.35	20.51	20.34	20.425	63	23.69	23.6	23.645	20.14	20.01	20.075		6.075	9.295	5.725				hsp27	hsp27	hsp27				hsp70	hsp70	hsp70
64	14.57	14.57	14.57	20.67	20.64	20.655	64	22.83	22.98	22.905	20.23	20.24	20.235		6.085	8.335	5.665
mean			14.4344			20.14	mean			23.7519			19.8038		5.70563	9.3175	5.36937			cont	9.3175	0	1			cont	5.36937	0	1
															0.0935433	0.162437	0.0934765			sham SEM	0.162437	0.162437	0.893515	0.106485		sham SEM	0.0934765	0.0934765	0.937262	0.0627385
37	14.56	14.6	14.58	22.84	22.74	22.79	37	21.92	22.03	21.975	19.21	19.07	19.14		8.21	7.395	4.56						1.11918	0.119176					1.06694	0.0669381
38	15.49	15.32	15.405	24.27	24.14	24.205	38	22.03	22.05	22.04	20.47	20.46	20.465		8.8	6.635	5.06
40	14.44	14.27	14.355	23.07	22.94	23.005	40	22.17	21.95	22.06	19.1	19.04	19.07		8.65	7.705	4.715			7d	7.21063	-2.10687	4.30757			7d	4.81875	-0.550625	1.46472
41	14.33	14.31	14.32	22.19	22.31	22.25	41	21.37	21.42	21.395	19.47	19.38	19.425		7.93	7.075	5.105			SEM	0.122016	0.122016	3.95824	0.349333		SEM	0.119794	0.119794	1.34801	0.11671
49	14.31	14.14	14.225	22.48	22.64	22.56	49	21.74	21.76	21.75	19.67	19.63	19.65		8.335	7.525	5.425						4.68774	0.380163					1.59153	0.126815
50	14.36	14.37	14.365	23.73	23.69	23.71	50	21.65	21.71	21.68	19.05	19.02	19.035		9.345	7.315	4.67
51	14.92	14.79	14.855	23.11	23.03	23.07	51	21.79	21.75	21.77	19.4	19.39	19.395		8.215	6.915	4.54			2d	7.78812	-1.52937	2.88661			2d	4.75	-0.619375	1.53621
52	14.61	14.69	14.65	23.48	23.42	23.45	52	21.8	21.74	21.77	19.15	19.1	19.125		8.8	7.12	4.475			SEM	0.299466	0.299466	2.34552	0.541085		SEM	0.106787	0.106787	1.42661	0.109602
mean			14.5944			23.13	mean			21.805			19.4131		8.53563	7.21063	4.81875						3.55251	0.665907					1.65423	0.118023
															0.159477	0.122016	0.119794
67	14.77	14.84	14.805	21.42	21.35	21.385	67	21.9	21.98	21.94	19.67	19.62	19.645		6.58	7.135	4.84			NFL	delta Ct	delta/delta Ct	rel exp
71	14.7	14.67	14.685	20.98	21.16	21.07	71	21.8	21.76	21.78	19.64	19.65	19.645		6.385	7.095	4.96				hsp27	hsp27	hsp27
73	14.7	14.78	14.74	20.56	20.67	20.615	73	22.51	22.6	22.555	19.73	19.67	19.7		5.875	7.815	4.96
91	14.53	14.65	14.59	21.57	21.46	21.515	91	23.39	23.52	23.455	18.95	18.98	18.965		6.925	8.865	4.375			cont	5.70563	0	1
92	14.54	14.66	14.6	21.73	21.74	21.735	92	22.99	22.94	22.965	18.91	18.96	18.935		7.135	8.365	4.335			sham SEM	0.0935433	0.0935433	0.93944	0.0605597
93	14.24	14.83	14.535	21.16	21.37	21.265	93	22.87	23.07	22.97	19.03	19.06	19.045		6.73	8.435	4.51						1.06446	0.0644636
97	14.85	14.82	14.835		22.5	22.5	97	21.29	21.12	21.205	19.75	19.67	19.71		7.665	6.37	4.875
99	14.67	14.63	14.65	20.54	20.56	20.55	99	22.89	22.86	22.875	19.78	19.81	19.795		5.9	8.225	5.145			7d	8.53563	2.83	0.151078			2d	6.64938	0.94375	0.532451
mean			14.68			21.3294	mean			22.4681			19.43		6.64938	7.78812	4.75			SEM	0.159477	0.159477	0.135815	0.0152632		SEM	0.214913	0.214913	0.461262	0.0711893
															0.214913	0.299466	0.106787						0.168057	0.0169785					0.614628	0.0821763
EXPLANATION OF VALUES AND FORMULAE IN LINE 3
			real time results (average of replicates)			real time results (average of replicates)				real time results (average of replicates)			real time results (average of replicates)

## Sheet: nfl stats
Table Analyzed	Data 1
One-way analysis of variance
P value	< 0.0001
P value summary	****
Are means signif. different? (P < 0.05)	Yes
Number of groups	3
F	77.21
R square	0.8803
Bartlett's test for equal variances
Bartlett's statistic (corrected)	4.103
P value	0.1286
P value summary	ns
Do the variances differ signif. (P < 0.05)	No
ANOVA Table	SS	df	MS
Treatment (between columns)	33.19	2	16.59
Residual (within columns)	4.513	21	0.2149
Total	37.7	23
Dunnett's Multiple Comparison Test	Mean Diff.	q	Significant? P < 0.01?	Summary	99% CI of diff
sham vs 3d	-0.9438	4.071	Yes	**	-1.665 to -0.2224
sham vs 7d	-2.829	12.2	Yes	***	-3.550 to -2.107

## Sheet: hsp27 - stats
Parameter
Table Analyzed	Data 1
One-way analysis of variance
P value	< 0.0001
P value summary	****
Are means signif. different? (P < 0.05)	Yes
Number of groups	3
F	27.1
R square	0.7207
Bartlett's test for equal variances
Bartlett's statistic (corrected)	5.69
P value	0.0581
P value summary	ns
Do the variances differ signif. (P < 0.05)	No
ANOVA Table	SS	df	MS
Treatment (between columns)	18.93	2	9.464
Residual (within columns)	7.335	21	0.3493
Total	26.26	23
Dunnett's Multiple Comparison Test	Mean Diff.	q	Significant? P < 0.01?	Summary	99% CI of diff
sham vs 2d	1.528	5.169	Yes	***	0.6080 to 2.447
sham vs 7d	2.105	7.124	Yes	***	1.185 to 3.025

## Sheet: hsp70-stats
Parameter
Table Analyzed	Data 1
One-way analysis of variance
P value	0.0009
P value summary	***
Are means signif. different? (P < 0.05)	Yes
Number of groups	3
F	9.973
R square	0.4871
Bartlett's test for equal variances
Bartlett's statistic (corrected)	0.3958
P value	0.8205
P value summary	ns
Do the variances differ signif. (P < 0.05)	No
ANOVA Table	SS	df	MS
Treatment (between columns)	1.84	2	0.9201
Residual (within columns)	1.938	21	0.09226
Total	3.778	23
Dunnett's Multiple Comparison Test	Mean Diff.	q	Significant? P < 0.05?	Summary	95% CI of diff
sham vs 2d	0.6188	4.074	Yes	**	0.2586 to 0.9789
sham vs 7d	0.55	3.621	Yes	**	0.1898 to 0.9102
Parameter
Table Analyzed	Data 1
One-way analysis of variance
P value	0.0009
P value summary	***
Are means signif. different? (P < 0.05)	Yes
Number of groups	3
F	9.973
R square	0.4871
Bartlett's test for equal variances
Bartlett's statistic (corrected)	0.3958
P value	0.8205
P value summary	ns
Do the variances differ signif. (P < 0.05)	No
ANOVA Table	SS	df	MS
Treatment (between columns)	1.84	2	0.9201
Residual (within columns)	1.938	21	0.09226
Total	3.778	23
Dunnett's Multiple Comparison Test	Mean Diff.	q	Significant? P < 0.01?	Summary	99% CI of diff
cont vs 2d	0.6188	4.074	Yes	**	0.1461 to 1.091
cont vs 7d	0.55	3.621	Yes	**	0.07740 to 1.023
