# Supplementary material for: Expression of Inducible Heat Shock Proteins Hsp27 and Hsp70 in the Visual Pathway of Rats Subjected to Various Models of Retinal Ganglion Cell Injury
Source: PLoS One. 2014 Dec 23;9(12):e114838. doi: 10.1371/journal.pone.0114838 (PMC4275305; doi:10.1371/journal.pone.0114838)
Supplement: S4 Fig — Underlying data. (ZIP) [file pone.0114838.s004.zip › PCR data - exp glau - underlying data.xls]

## Sheet: stats-nfl_HID
	1d	4.065
	3d	4.56556
	7d	5.245
	con	4.12167

## Sheet: stats-thy_HID
	1d	4.23625
	3d	4.49222
	7d	4.95625
	con	4.21475

## Sheet: 1d - RGC
		rep 1	rep 2	GAPDH	rep 1	rep 2	NFL		nfl-gap
				average Ct			average Ct
	148L	16.39	16.33	16.36	20.07	20.14	20.105		3.745
cont	149L	15.95	16.01	15.98	19.67	19.74	19.705		3.725
	150L	15.84	15.86	15.85	19.77	19.8	19.785		3.935
	151L	15.82	15.8	15.81	19.72	19.71	19.715		3.905
	G13L	14.74	14.82	14.78	19.33	19.37	19.35		4.57
	G14L	14.58	14.58	14.58	19.2	19.16	19.18		4.6
	G15L	14.71	14.74	14.725	19.16	19.28	19.22		4.495
	mean			15.4407			19.58		4.13929			NFL	delta Ct	delta/delta Ct	rel exp
									0.397497	0.150225			NFL	NFL	NFL
	148R		16.48	16.48	20.61	20.66	20.635		4.155
	149R	15.81	15.92	15.865	19.78	19.8	19.79		3.925			cont	4.13929	0	1
	150R	15.63	15.67	15.65	19.64	19.68	19.66		4.01			SEM	0.150225	0.150225	0.904543	0.0954566
	151R	15.67	15.76	15.715	19.9	19.87	19.885		4.17						1.10553	0.10553
	G13R	14.76	14.71	14.735	19.39	19.37	19.38		4.645
	G14R		14.76	14.76	19.4		19.4		4.64			1d	4.31286	0.173571	0.89055
	G15R	14.64	14.61	14.625	19.28	19.26	19.27		4.645			SEM	0.12101	0.12101	0.821412	0.0691379
	mean			15.4043			19.7171		4.31286						0.965507	0.0749572
									0.320193	0.12101

## Sheet: 1d-hsp
		rep 1	rep 2	GAPDH	rep 1	rep 2	hsp27	rep 1	rep 2	hsp70		hsp27-gap		hsp70-gap
				average Ct			average Ct			average Ct
	148L	16.39	16.33	16.36	24.05	24.11	24.08	20.59	20.63	20.61		7.72		4.25
cont	149L	15.95	16.01	15.98	25.02	24.88	24.95	20.31	20.19	20.25		8.97		4.27
	150L	15.84	15.86	15.85	25.01	25.05	25.03	20.61	20.63	20.62		9.18		4.77			hsp27	delta Ct	delta/delta Ct	rel exp
	151L	15.82	15.8	15.81	25.38	25.38	25.38	20.53	20.4	20.465		9.57		4.655				hsp27	hsp27	hsp27
	G13L	14.74	14.82	14.78	24.88	24.83	24.855	19.81	19.72	19.765		10.075		4.985
	G14L	14.58	14.58	14.58	25.07	24.98	25.025	19.83	19.84	19.835		10.445		5.255			cont	9.47	0	1
	G15L	14.71	14.74	14.725	25.02	25.09	25.055	19.94	20.03	19.985		10.33		5.26			SEM	0.360615	0.360615	0.778832	0.221168
	mean			15.4407			24.9107			20.2186		9.47		4.77786						1.28397	0.283973
												0.954188	0.360615	0.419274	0.158456
	148R		16.48	16.48	23.67	23.66	23.665	21.26	21.31	21.285		7.185		4.805			1d	7.63929	-1.83071	3.55713
	149R	15.81	15.92	15.865	23.27	23.25	23.26	20.61	20.63	20.62		7.395		4.755			SEM	0.205544	0.205544	3.08478	0.472347
	150R	15.63	15.67	15.65	23.04	23	23.02	20.64	20.69	20.665		7.37		5.015						4.1018	0.544673
	151R	15.67	15.76	15.715	22.89	22.8	22.845	20.45	20.44	20.445		7.13		4.73
	G13R	14.76	14.71	14.735	22.35	22.29	22.32	20.14	20.08	20.11		7.585		5.375
	G14R		14.76	14.76	23.23	23.15	23.19	19.85	19.78	19.815		8.43		5.055			hsp70	delta Ct	delta/delta Ct	rel exp
	G15R	14.64	14.61	14.625	22.98	23.03	23.005	20.17	20.14	20.155		8.38		5.53				hsp70	hsp70	hsp70
	mean			15.4043			23.0436			20.4421		7.63929		5.03786
												0.543871	0.205544	0.312435	0.118078		cont	4.77786	0	1
																	SEM	0.158456	0.158456	0.895984	0.104016
																				1.11609	0.116092
																	14d	5.03786	0.26	0.835088
																	SEM	0.118078	0.118078	0.769462	0.065626
																				0.906311	0.0712231

## Sheet: 3d - RGC
		rep 1	rep 2	GAPDH	rep 1	rep 2	NFL		nfl-gap
				average Ct			average Ct
	146L	16.11	15.97	16.04	19.87	19.87	19.87		3.83
cont	194L	17.46	17.5	17.48	21.36	21.49	21.425		3.945
	195L	15.19	15.21	15.2	19.27	19.41	19.34		4.14
	196L	15.65	15.64	15.645	19.82	19.79	19.805		4.16
	197L	15.34	15.35	15.345	19.45	19.5	19.475		4.13
	G30L	15.01	15.15	15.08	18.94	19	18.97		3.89
	G31L	14.89	14.98	14.935	19	19.04	19.02		4.085
	G41L	15.27	15.37	15.32	19.18	19.19	19.185		3.865
	mean			15.6306			19.6363		4.00563			NFL	delta Ct	delta/delta Ct	rel exp
									0.136968	0.0379834			NFL	NFL	NFL
	146R	15.93	15.91	15.92	20.35	20.3	20.325		4.405
3d	194R	15.66	15.63	15.645	19.92	19.95	19.935		4.29			cont	4.00563	0	1
	195R	16.6	16.61	16.605	21.37	21.32	21.345		4.74			SEM	0.0379834	0.0379834	0.974953	0.0250474
	196R	15.35	15.26	15.305	19.94	19.87	19.905		4.6						1.02569	0.0256909
	197R	15.36	15.38	15.37	20.14	20.23	20.185		4.815
	G30R	15.22	15.29	15.255	19.45	19.47	19.46		4.205			1d	4.47438	0.46875	0.731217
	G31R	15.52	15.51	15.515	19.9	19.81	19.855		4.34			SEM	0.0608762	0.0608762	0.702086	0.0291314
	G41R	15.53	15.61	15.57	19.99	19.95	19.97		4.4						0.761557	0.0303401
	mean			15.6481			20.1225		4.47438
									0.21952	0.0608762

## Sheet: 3d - hsp
		rep 1	rep 2	GAPDH	rep 1	rep 2	hsp27	rep 1	rep 2	hsp70		hsp27-gap		hsp70-gap
				average Ct			average Ct			average Ct
	146L	16.11	15.97	16.04	25.64	25.57	25.605	21.07	20.97	21.02		9.565		4.98
cont	194L	17.46	17.5	17.48	26.94	26.86	26.9	22.78	22.78	22.78		9.42		5.3			hsp27	delta Ct	delta/delta Ct	rel exp
	195L	15.19	15.21	15.2	25.29	25.4	25.345	19.65	19.52	19.585		10.145		4.385				hsp27	hsp27	hsp27
	196L	15.65	15.64	15.645	24.95	25	24.975	19.82	19.83	19.825		9.33		4.18
	197L	15.34	15.35	15.345	24.81	24.74	24.775	19.99	20.11	20.05		9.43		4.705			cont	9.3275	0	1
	G30L	15.01	15.15	15.08	23.75	23.79	23.77	19.63	19.63	19.63		8.69		4.55			SEM	0.15571	0.15571	0.89769	0.10231
	G31L	14.89	14.98	14.935	23.83	23.89	23.86	19.65	19.75	19.7		8.925		4.765						1.11397	0.11397
	G41L	15.27	15.37	15.32	24.44	24.43	24.435	20.16	20.11	20.135		9.115		4.815
	mean			15.6306			24.9581			20.3406		9.3275		4.71			3d	6.875	-2.4525	5.47364
												0.440349	0.15571	0.347892	0.123017		SEM	0.118166	0.118166	5.04318	0.430456
	146R	15.93	15.91	15.92	22.7	22.66	22.68	20.66	20.64	20.65		6.76		4.73						5.94084	0.467197
3d	194R	15.66	15.63	15.645	22.63	22.65	22.64	19.67	19.71	19.69		6.995		4.045
	195R	16.6	16.61	16.605	24.06	23.98	24.02	21.74	21.76	21.75		7.415		5.145
	196R	15.35	15.26	15.305	22.09	22.05	22.07	19.49	19.49	19.49		6.765		4.185			hsp70	delta Ct	delta/delta Ct	rel exp
	197R	15.36	15.38	15.37	22.27	22.43	22.35	19.84	19.9	19.87		6.98		4.5				hsp70	hsp70	hsp70
	G30R	15.22	15.29	15.255	22.34	22.42	22.38	19.9	20.08	19.99		7.125		4.735
	G31R	15.52	15.51	15.515	22.13	22.22	22.175	20.01	20.16	20.085		6.66		4.57			cont	4.71	0	1
	G41R	15.53	15.61	15.57	21.84	21.9	21.87	20	20.11	20.055		6.3		4.485			SEM	0.123017	0.123017	0.918265	0.0817346
	mean			15.6481			22.5231			20.1975		6.875		4.54937						1.08901	0.0890097
												0.334173	0.118166	0.34143	0.120732
																	3d	4.54937	-0.160625	1.11777
																	SEM	0.120732	0.120732	1.02804	0.0897337
																				1.21534	0.0975662

## Sheet: 7d - RGC
		rep 1	rep 2	GAPDH	rep 1	rep 2	NFL		nfl-gap
				average Ct			average Ct
	191L	15.92	15.88	15.9	19.73	19.65	19.69		3.79
cont	192L	15.73	15.72	15.725	19.48	19.27	19.375		3.65
	G5L	15.23	15.09	15.16	19.88	19.78	19.83		4.67
	G7L	15.21	15.2	15.205	19.82	19.83	19.825		4.62
	G8L	15.08	14.93	15.005	20.04	19.88	19.96		4.955
	G37L	14.73	14.79	14.76	19.37	19.28	19.325		4.565
	G38L	14.87	14.81	14.84	19.44	19.49	19.465
	G39L	14.37	14.42	14.395	19.12	19.33	19.225		4.83
	mean			15.1237			19.5869		4.44			NFL	delta Ct	delta/delta Ct	rel exp
									0.510694	0.193006			NFL	NFL	NFL
	191R	16.49	16.4	16.445	20.77	20.75	20.76		4.315
7d	192R	15.96	15.91	15.935	21.57	21.25	21.41		5.475			cont	4.44	0	1
	G5R	16.9	16.61	16.755	23.76	23.64	23.7		6.945			SEM	0.193006	0.193006	0.879066	0.120934
	G7R	14.77	14.82	14.795	19.76	19.89	19.825		5.03						1.13757	0.137571
	G8R	14.97	14.89	14.93	20.28	20.33	20.305		5.375
	G37R	14.84	14.84	14.84	21.55	21.37	21.46		6.62			1d	5.62643	1.18643	0.452788
	G38R	14.73	14.68	14.705	21.9	21.85	21.875					SEM	0.341098	0.341098	0.360549	0.0922387
	G39R	14.66	14.65	14.655	20.21	20.35	20.28		5.625						0.568624	0.115836
	mean			15.3825			21.2019		5.62643
									0.902546	0.341098

## Sheet: 7d - hsp
		rep 1	rep 2	GAPDH	rep 1	rep 2	hsp27	rep 1	rep 2	hsp70		hsp27-gap		hsp70-gap
				average Ct			average Ct			average Ct
	191L	15.92	15.88	15.9	26.4	26.25	26.325	20.58	20.63	20.605		10.425		4.705
cont	192L	15.73	15.72	15.725	25.01	24.92	24.965	20.13	20.14	20.135		9.24		4.41			hsp27	delta Ct	delta/delta Ct	rel exp
	G5L	15.23	15.09	15.16	25.59	25.33	25.46	19.96	20	19.98		10.3		4.82				hsp27	hsp27	hsp27
	G7L	15.21	15.2	15.205	24.7	24.74	24.72	20.55	20.56	20.555		9.515		5.35
	G8L	15.08	14.93	15.005	25.09	24.92	25.005	20.83	20.96	20.895		10		5.89			cont	9.79437	0	1
	G37L	14.73	14.79	14.76	24	23.91	23.955	20.84	20.81	20.825		9.195		6.065			SEM	0.161848	0.161848	0.893879	0.106121
	G38L	14.87	14.81	14.84	24.52	24.63	24.575	20.35	20.4	20.375		9.735		5.535						1.11872	0.11872
	G39L	14.37	14.42	14.395	24.37	24.31	24.34	19.62	19.66	19.64		9.945		5.245
	mean			15.1237			24.9181			20.3762		9.79437		5.2525			7d	7.04563	-2.74875	6.72135
												0.457707	0.161848	0.579723	0.204994		SEM	0.317553	0.317553	5.39341	1.32794
	191R	16.49	16.4	16.445	23.13	23.07	23.1	20.74	20.74	20.74		6.655		4.295						8.37624	1.65489
7d	192R	15.96	15.91	15.935	22.29	22.24	22.265	20.29	20.33	20.31		6.33		4.375
	G5R	16.9	16.61	16.755	22.84	22.73	22.785	21.68	21.7	21.69		6.03		4.935
	G7R	14.77	14.82	14.795	22.95	22.86	22.905	20.23	20.24	20.235		8.11		5.44			hsp70	delta Ct	delta/delta Ct	rel exp
	G8R	14.97	14.89	14.93	22.97	23.02	22.995	20.57	20.71	20.64		8.065		5.71				hsp70	hsp70	hsp70
	G37R	14.84	14.84	14.84	21.64	21.59	21.615	20.88	20.97	20.925		6.775		6.085
	G38R	14.73	14.68	14.705	20.99	21	20.995	20.01	20.11	20.06		6.29		5.355			cont	5.2525	0	1
	G39R	14.66	14.65	14.655	22.76	22.77	22.765	20.05	20.2	20.125		8.11		5.47			SEM	0.204994	0.204994	0.867542	0.132458
	mean			15.3825			22.4281			20.5906		7.04563		5.20812						1.15268	0.152681
												0.898039	0.317553	0.62874	0.222327
																	7d	5.20812	-0.044375	1.03124
																	SEM	0.222327	0.222327	0.883957	0.147279
																				1.20305	0.171818

## Sheet: 14d - RGC
		rep 1	rep 2	GAPDH	rep 1	rep 2	NFL		nfl-gap
				average Ct			average Ct
	G10L	15.48	15.37	15.425	19.67	19.39	19.53		4.105
cont	G11L	15.65	15.59	15.62	19.63	19.63	19.63		4.01
	G12L	15.42	15.22	15.32	19.5	19.38	19.44		4.12
	G20L	15.08	15.09	15.085	19.4	19.43	19.415		4.33
	G21L	14.98	14.96	14.97	19.57	19.53	19.55		4.58
	G34L	14.93	14.93	14.93	19.13	19.24	19.185		4.255
	G35L	15.2	15.26	15.23	19.3	19.35	19.325		4.095
	mean			15.2257			19.4393		4.21357			NFL	delta Ct	delta/delta Ct	rel exp
									0.193901	0.0732808			NFL	NFL	NFL
	G10R	15.6	15.56	15.58	22.13	22.08	22.105		6.525
	G11R	15.63	15.67	15.65	20.63	20.64	20.635		4.985			cont	4.21357	0	1
14d	G12R	15.66	15.66	15.66	22.23	22.3	22.265		6.605			SEM	0.0732808	0.0732808	0.952239	0.0477609
	G20R	15.77	15.65	15.71	19.83	19.77	19.8		4.09						1.05016	0.0501564
	G21R	15.2	15.31	15.255	20.82	20.85	20.835		5.58
	G34R	15.26	15.1	15.18	19.97	19.98	19.975		4.795			1d	5.48	1.26643	0.429232
	G35R	17.84	17.81	17.825	23.64	23.57	23.605		5.78			SEM	0.34857	0.34857	0.340091	0.0891413
	mean			15.8371			21.3171		5.48						0.541738	0.112506
									0.922316	0.34857

## Sheet: 14d - hsp
		rep 1	rep 2	GAPDH	rep 1	rep 2	hsp27	rep 1	rep 2	hsp70		hsp27-gap		hsp70-gap
				average Ct			average Ct			average Ct
	G10L	15.48	15.37	15.425	24.68	24.78	24.73	19.91	19.82	19.865		9.305		4.44
cont	G11L	15.65	15.59	15.62	23.57	23.4	23.485	21.82	21.74	21.78		7.865		6.16			hsp27	delta Ct	delta/delta Ct	rel exp
	G12L	15.42	15.22	15.32	23.49	23.45	23.47	20.32	20.21	20.265		8.15		4.945				hsp27	hsp27	hsp27
	G20L	15.08	15.09	15.085	24.64	24.45	24.545	20.48	20.25	20.365		9.46		5.28
	G21L	14.98	14.96	14.97	25.07	25.1	25.085	20.05	19.92	19.985		10.115		5.015			cont	9.17929	0	1
	G34L	14.93	14.93	14.93	24.79	25	24.895	19.98	19.99	19.985		9.965		5.055			SEM	0.324404	0.324404	0.798628	0.201372
	G35L	15.2	15.26	15.23	24.58	24.67	24.625	19.89	19.9	19.895		9.395		4.665						1.25215	0.252147
	mean			15.2257			24.405			20.3057		9.17929		5.08
												0.858373	0.324404	0.549439	0.207649		14d	6.52929	-2.65	6.27667
	G10R	15.6	15.56	15.58	22.08	22.08	22.08	20.17	20.1	20.135		6.5		4.555			SEM	0.453245	0.453245	4.58447	1.6922
14d	G11R	15.63	15.67	15.65	21.25	21.29	21.27	22.3	22.2	22.25		5.62		6.6						8.59349	2.31682
	G12R	15.66	15.66	15.66	21.21	21.07	21.14	20.87	20.85	20.86		5.48		5.2
	G20R	15.77	15.65	15.71	23.62	23.67	23.645	20.52	20.5	20.51		7.935		4.8
	G21R	15.2	15.31	15.255	22.83	22.84	22.835	20.45	20.25	20.35		7.58		5.095			hsp70	delta Ct	delta/delta Ct	rel exp
	G34R	15.26	15.1	15.18	22.8	22.8	22.8	20.35	20.48	20.415		7.62		5.235				hsp70	hsp70	hsp70
	G35R	17.84	17.81	17.825	22.8	22.79	22.795	22.04	21.96	22		4.97		4.175
	mean			15.8371			22.3664			20.9314		6.52929		5.09429			cont	5.08	0	1
												1.19929	0.453245	0.766015	0.289499		SEM	0.207649	0.207649	0.865947	0.134053
																				1.1548	0.154805
																	14d	5.09429	0.0142857	0.990147
																	SEM	0.289499	0.289499	0.810124	0.180022
																				1.21017	0.220026

[truncated: 3 more sheets: stats-hsp27, stats-hsp70, stats nfl]
